# Supplementary material for: Disease Impact and Burden of Psoriasis Vulgaris in Visible Body Areas in Japan: A Qualitative Study
Source: J Dermatol. 2025 Jul 16;52(9):1439–46. doi: 10.1111/1346-8138.17835 (PMC12411802; doi:10.1111/1346-8138.17835)
Supplement: Supplementary file 1 — Table S1. [file JDE-52-1439-s001.xlsx]

## Sheet: Index
Supplementary tables
Table S1.	Interview guide
Table S2.	Definitions of category and exemplar quotations: Burden of Treatment
Table S3.	Definitions of category and exemplar quotations: Impact on Daily Life and Work
Table S4.	Definitions of category and exemplar quotations: Impact on Psychological Status
Table S5.	Definitions of category and exemplar quotations: Impact on Interpersonal Relationships
Table S6.	Definitions of category and exemplar quotations: Impact on Life Course Decision
Table S7.	Definitions of category and exemplar quotations: Improvements Brought by Treatment

## Sheet: Table S1_Interview-guide
Table S1. Interview Guide
Questions used in the interviews with the patients are enlisted in below table. Probes used to support patients' remarks were described as "prompts".
Thematic area	Guiding questions	Prompts
1. Current disease experience	(a) When did you first notice symptoms of PsO?	(i) Can you describe your first symptoms?
	(b) When were you first diagnosed with PsO?
	(c) What symptoms do you currently experience?	(i) What is your current disease severity level?
	(d) For your disease, how is your currently prescribed treatment administered?	(i) How long have you been on your current treatment?
		(ii) What characteristics were most important to you when you or your doctor chose your treatment?
	(e) Do you have lesions localized in the uncovered body area and visible to other people?	(i) Do you have it now? Or did you have it in the past?
		(ii) Did you consider “recovery of the visible localization” as one of the treatment goals?
2. Impact on daily activities	(a) Do you feel that your lifestyle changed after the disease onset? Please raise personal examples and reasons for the change.	(i) Changes in clothing preferences, hobbies, how you spend your day off, and daily activities?
		(ii) Did you change your lifestyle for symptomatic improvements or other reasons? How do you describe your feelings about these changes?
		(iii) Does your lifestyle change impacted your enjoyment of life / emotional well-being?
	(b) How have your preferences regarding going out and engaging in social activities changed?	(i) Do you find yourself avoiding certain activities or occasions? When you have a lesion in a visible location, do you feel it is bothersome?
	(c) Visible localization in which part of the body is most bothersome to you? Why do you think it is most bothersome? How do you deal with it?	(i) Do you care how other people perceive you? What is your biggest concern about other people’s perception of you?
		(ii) Did it change over time since it was first experienced?
		(iii) Do you have periods when your symptoms are worse? If yes, how does this change affect your life?
3. Impact on interpersonal relationship	(a) Do you feel that your PsO may have influenced your interactions with others?	(i) How is it when you meet new people?
	(b) How has your condition impacted your relationship with people closest to you?	(i) What effect, if any, did it have on your family and closest friends? Or your relationship with them?
4. Impact on life course decision	(a) How do you think PsO affected your life course decisions, such as study, work, marriage, and starting a family?	(i) Has your schooling and/or career direction been affected by your symptoms?
		(ii) Do you have difficulties in the workplace due to the symptoms? If yes, can you describe it?
		(iii) Has your symptoms affected your thoughts or plans about marriage or having children?

## Sheet: Table S2_Def_Quo_Treatment
Table S2. Definitions of category and exemplar quotations: Burden of treatment
Definitions of caterogries and sub-categories that were developed in the analysis of patients' reports related to "burden of PsO treatment" are summarized in below table. Exemplar quotations for each of the concepts are described in English and Japanese in the rightmost of the table.
Category (n)	Definition	Sub-category (n)	Definition	Concept (n)	Exemplar quotations (English/Japanese)
Medical management (9)	Concepts related to the delivery of treatment and adherence to treatment regimen	Day caring (6)	Concepts reporting routine daily medication (i.e. topical, oral medication) applied by the patient him/herself	Time consuming for daily care (6)	"I paid attention to time management. As (applying the ointment) takes time, I tried to secure time for daily treatment so that my time for bating, wake-up and bedtime won't be affected." -ID#9 やはり入浴時間と起床時間、就寝時間ですね。それ（軟膏を塗るの）は時間がかかることですので、その辺は気を使いました。
		Hospital visit (3)	Concepts related to hospital visits	Bothersome to visit hospital (3)	"It was a bit bothersome to go to the hospital, so that was quite a burden." -ID#14 通院するのがちょっと手間というか面倒といいますか、そっちの負担が結構あったですね。
Cost (4)	Concepts related to cost and expenditure arising from PsO and its treatment	Expensive medication fee (4)	Concepts related to claims for medication cost being high	Expensive medication fee (4)	"I think it's all about money. If it was cheaper, I think I would have visited more, but one consultation fee, ultraviolet rays, and medicine probably cost 10,000 yen, so it's quite a lot of money." -ID#20 やはり金銭面ですかね。もっと安かったらもっと行っていると思うんですけど、やっぱり1回の診察料と紫外線と薬でたぶん1万近く、結構な金額になるので。
Psychological (1)	Concepts related to the psychological issues participants experience in the treatment process	Stress on scaling of skin by applying ointment (1)	Concepts related to stress on scaling of skin by applying ointment	Stress on scaling of skin by applying ointment (1)	"When I apply the medicine, the wet skin peels off, once after I apply the medicine, all the wet skin comes ragging off, and it stressed me out." -ID#8 薬を塗ると湿った皮がむけてくるので、薬を塗った後は絶対に1回、湿った皮が全部ボロボロと剥がれてしまうので、それがストレスになる、ストレスがたまるという感じです。
n: number of reports

## Sheet: Table S3_Def_Quo_Daily-life
Table S3. Definitions of category and exemplar quotations: Impact on Daily Life and Work
Definitions of caterogries and sub-categories that were developed in the analysis of patients' reports related to "disease impact on daily life and work" are summarized in below table. Exemplar quotations for each of the concepts are described in English and Japanese in the rightmost of the table.
Category (n)	Definition	Sub-category (n)	Definition	Concept (n)	Exemplar quotations (English/Japanese)
Life-style (28)	Concepts related to daily activities are categorized in this category. ADL (activities of daily living) and IADL (instrumental activities of daily living) are included.	Preference of clothes (15)	Concepts reporting preference for the specification of the clothes (i.e. shapes, colors and fabric).	Covering arms/legs (7)	“In order to conceal my elbow, I wear an additional long-sleeved underwear below the short-sleeve shirts during the summertime.” -ID#20 肘とかですかね。夏は半袖とか着るので、やはりそこを気にして、長袖のインナーを着るようになりました。
				Avoid wearing short pants (3)	"When symptoms on my legs were bad, I couldn't wear shorts. When it came out on the arms, I wore long sleeves to hide them.” -ID#11 がひどいときは半ズボンがはけなくなりました。腕の部分に出たときは長袖を着て隠すような感じにしました。
				Preference of color (3)	“When my symptoms on my sculp were severe, skin particles fell off after scratching, and if I wore black clothes, they looked like dandruff on my shoulders, so I tried to wear white or light-colored clothes so that they don't stand out." -ID#11 頭の（症状が）ひどいときは、掻いた後にフケみたいなのが出て黒い服だとフケが肩に乗っているように見えるので、なるべく白とか薄い色の目立たないような服を着るように（なった）。
				Preference for hypoallergenic material/fabric (2)	“I'm trying to substitute my clothes to those made of cotton or other low-stimulating fabrics that reduce the risk of causing rashes.” -ID#4 綿とか、かぶれないような服にできるだけ変えようとは思っています。
		Grooming (9)	Concepts related to activities to keep clean and tidy of self.	Consideration for hair care (5)	"When I go to a beauty salon, my stylist often asks, "doesn't it stings?" And I say, "I’m okay," but it does stings." -ID#7 美容室に行くと「染みませんか」とよく担当者から聞かれるんです。「大丈夫です」とは言うんですけど、染みるんです。
				Ointment stains on clothes (3)	"I have to wear new clothes every morning because the medicine sticks to my clothes a lot. So of course have to do more laundry." -ID#13 次の朝は新しい着物にしないと、なんか薬が今度は衣服にいっぱいくっつきますよね。だから洗濯の回数も当然増えますよね。
				Started wearing makeup (1)	"The change was that I had to wear makeup every time (going out) as I had rash on my face." -ID#16 変化は、顔は発疹がすごく出ていたので、毎回メイクをしないといけない。
		Cleaning (2)	Concepts related to cleaning or clearing the room, area or residence.	Frequency of cleaning up (2)	"There was a time when it was hard to clean the house because the skin particles scattered around my house when I scratched." -ID#3 カサカサが出ると、それをかゆくてかくと家の中が散らかってしまったりして掃除するのが大変だった時期が（あった）。
		Sleep (2)	Concepts related to impact on sleep (i.e. Difference in sleep pattern).	Difficulty in sleep (2)	"As the symptoms worsen, I also get itchy. When I am itchy, I have difficulty sleeping." -ID#9 症状の悪化に伴いまして、かゆみも出るものですからね。かゆい時はかなりかゆくて眠れない。
Professional (24)	Concepts related to work, occupation and workplace is included in this category.	Decline in productivity/efficiency on working (11)	Concepts reporting decline in productivity/efficiency during work due to symptoms of PsO itself or subjective physical/mental condition (i.e. side-effect of the treatment) and activities (i.e. application of medication).	Interruption due to symptom (5)	“During typing, I get interrupted or lose concentration due to itchiness, so I feel less productive to some extent.” -ID#11 パソコンを打っていても、かゆみで中断というか集中力が途切れてしまいますし若干生産性は落ちると思います。
				Interruption due to care/treatment (2)	"In the case of fingernails, I take about 2 to 3 minutes to shave my nails because they get caught." -ID#3 爪の場合は引っ掛かったりするので、爪を削る時間が2～3分とられるぐらいです。
				Caring about the scaling of skin (2)	"When it's bad, the skin falls off the head, so dandruff can fall here, so I was quite concerned about that." -ID#16 ひどいときは頭から皮膚が落ちてしまうので、フケみたいなのがここに落ちちゃったりするので、それとかは結構気になっていましたね。
				Interruption due to side effect (1)	"My brain simply don't work well, so my progress in work is slow." -ID#16 単純に頭が動かないので、仕事の進み具合が遅い。
				Hardship in body temperature control (1)	"I've had difficulty sweating (on my head) because of psoriasis. My body would sweat and cool down, but only my head and face were unable to do so and remained hot and fuzzy. I was working in the restaurant kitchen, so I sometimes felt a little sick." -ID#23 乾癬のせいで（頭部の）汗が出にくくなったことがあったんですよ。体は汗が出て冷えているのに、頭や顔だけ暑くてぼーっとしてしまう、クールダウンができない。厨房で仕事をしていたので、少し気持ち悪くなることがありました。
		Symptom-related issues at work (other than work productivity/efficiency) (7)	Concepts reporting issues at workplace arising from physical symptoms of PsO (i.e. scaling, itchiness, skin eruption), excluding change in work productivity/efficiency.	Negative impact on job performance (4)	“I work as a sewer, and the threads get caught in the jagged edges of my nails.” -ID#3 私は縫製の仕事をしていまして、糸が爪のギザギザに引っ掛かるのです。
				Concerned about the sanitary condition of area around their desk (3)	"The worst thing at work was that when I itched and scratched, the peeled skin particles scattered around."- ID#14 かゆみがあってかいたときに、剝がれた皮膚が飛び散るというのが一番職場では嫌でした。
		Appearance-related issues at work (other than work productivity/efficiency) (5)	Concepts reporting issues at workplace arising from exposing affected skin area (i.e. perception/reaction by people engaged at work).	Ashamed/awkward of exposing skin lesions in visible body parts in workplace/ in public space (5)	"I don't like undressing myself in front of colleagues at the workplace." -ID#5 やはり仕事のときでも、人前で服を脱いだりするときとかでも、嫌ですね。
		Treatment-related issues at work (other than work productivity/efficiency) (1)	Concepts reporting issues at workplace arising from treatment of PsO itself or subjective activities (i.e. medical leave for treatment), (issues exclude change in work productivity/efficiency).	Lack of understandings from colleague (1)	"Before I got my current job, it was hard to take time off. Even if my boss understands my situation, it doesn't mean that all of my colleagues are that understanding as the same level as him." -ID#18 今の仕事に就く前までは、やっぱり休みが取りにくかったです。上司は理解してくれていても、同僚とかがみんな快く思ってくれているかっていったら、もちろんそうではないので。
Social/Leisure (21)	This category includes social activities and leisures. "Social activities" include socializing activities such as meet-ups and gathering. It is more focused on the activity itself and not the human relationship arising from these activities. "Leisures" are activities that are not essential for living but important to enhance QoLs. Leisures include hobbies such as sports.	Visit to Onsen/Pool/Sea (13)	Concepts reporting leisure activities that especially require exposure of the body surface.	Avoid going to Onsen/Pool/Sea (13)	“I don't go to hot springs or pools anymore. My symptoms in the chest became worse lately, and I'm worried about showing them to people, so I try to avoid going to places where I need to expose my skin as much as possible.” -ID#19 温泉やプールには行かないようになりました。胸（の症状）が最近はひどくなってきて、その辺を人に見せるのは気になるので、そういう肌を出すところにはなるべく行かないようにしています。
		Sports/exercise (3)	Concepts reporting physical activities of any.	Change in playing style (2)	"I love golf. I couldn't go at all (because of severe knee pain), but now (that I have recovered to some extent), I can go. I'm enthusiastic about it." -ID#19 私はゴルフ好きなんですよ。ひどいときも行っていたんですけれど、（膝関節が痛くて）全然行けなくなって、それが行けるようになったというか、熱中しているんですけれど。
				Quit sports gym (1)	"I used to go to the gym, but (because of the pain in my joints) I quit gym." -ID#24 ジムに通っていたのですが、（関節が痛くて）ジムは退会しました。
		Social relationship (3)	"Social relationship" include socializing activities such as meet-ups and gathering and otheractivities to develop/maintain interpersonal relationship.	Avoidance of meet-up or social activities (3)	"Even if I was invited to travel two or three times a year, if the trip was destined to onsen, I wouldn't go." -ID#10 年に2～3回旅行に誘われても温泉に入るなら行かないかなみたいな感じで。
		Other leisures (1)	Concepts reporting leisure activities other than "visit to onsen/pool/sea", "sports/exercise" are included in this sub-category.	Massage parlor (1)	"I also have some psoriasis on my shoulders to the base of my neck, so I feel uncomfortable going to massage parlour." -ID#23 肩のはじめの首の付け根のところにも若干乾癬があるんですけれども、そういったところでちょっとマッサージに行きにくくなったなというのがありますね。
		Public performance (1)	Concepts reporting performance activities targeted for non-specific audience.	Avoidance of presentation in threatrical/stage performance (1)	"I was involved in music and had live performances, so I tried to avoid showing my face as much as possible." -ID#11 音楽活動をしていて人前でのライブとかがあったので、なるべく顔は出ないようにしていましたね。
n: number of reports

## Sheet: Table S4_Def_Quo_Psychological
Table S4. Definitions of category and exemplar quotations: Impact on Psychological Status
Definitions of caterogries and sub-categories that were developed in the analysis of patients' reports related to "disease impact on patients' pshychological status" are summarized in below table. Exemplar quotations for each of the concepts are described in English and Japanese in the rightmost of the table.
Category (n)	Definition	Sub-category (n)	Definition	Concept (n)	Exemplar quotations (English/Japanese)
Perception of own disease (11)	Participants' remarks reflecting their feeling towards their disease and the perception towards affected self is categorized in this category.	Cooping with disease (9)	Categorized when participant reported their intention to cope and maintain their disease status in pararell with managing their daily life.	Accept own disease (8)	"Even if I can manage my symptoms in good condition, it will not be completely cured, so now I am thinking that I have no choice but to live with it." -ID#15 良い状態はキープできても治ることはないというので、今はもうこれで付き合っていくほかないのかなということを考えています。
				Coping behavior with lesion areas (1)	"In fact, I have this disease for 25 years now, so I think I'm getting to know how to deal with it to some extent. I investigated myself on how to hide it when it got worse, and gradually getting used to it." -ID#11 実際もう25年ぐらい付き合ってきているので対処の仕方はある程度分かってきているとは思うんです。ひどくなったときの隠し方もこうすれば見えないかもと自分で研究ではないですけど、だんだん分かってきて。
		Unacceptability of current self (1)	Categorized when participant reported their hardship to accept their disease and physical status.	Shocked for body-image change (1)	"Before I got the disease, I didn't have a single pimple on my face, and I had clean skin. So the gap was huge, I assume the impact I experienced was bigger than the impact people who already have acne become psoriasis." -ID19 発症する以前は私は顔にニキビも一つもなくて、きれいな肌だったんですよ。だから、結構そのギャップというか、ニキビ面の人で皮膚がちょっと悪い状態の人が乾癬になるよりも倍きつかったみたいな感じがあった。
		Reluctance to current treatment (1)	Categorized when participant reported their dissatisfaction against the treatment effect of the current treatment.	Stress on "difficult-to-treat" (1)	"At first I thought it would go away soon, so I didn't worry too much about it. But then, in my mid-20s, I started to see more and more (lesions). Then I started to feel a little stressed, because I felt that the symptoms did not get better even if I applied ointments." -ID#27 最初はすぐ治るものだと思っていたので、あまり気にしていなかったです。でも、20代の半ばぐらいからどんどん増えてきたなと。そしてなかなか、塗ってもあまり症状がよくならないなと、それでちょっとストレスを感じるようになりました。
Diagnosis reaction​ (9)	Participants' remarks related to their reaction upon PsO diagnosis are categorized in this category.	Optimism (5)	Categorized when participant expressed optimistic view against their disease or treatment upon diagnosis.	Optimism for future (4)	“I didn't know much about psoriasis, so at first I only had the feeling that it could be cured with medication.” -ID#3 乾癬という病気自体がよく認識していなかったので、最初は、薬をつけていれば治るのかなという感覚しかなかったです。
				Relief of having a diagnosis (1)	"I was relieved to be told it was not dandruff. I had been using oil-removing shampoos for dandruff, but now I knew that it would be rather bad for psoriasis. I felt relieved as I could tell people around me that my symptoms were inevitable (due to disease)." -ID#8 フケではないと言われたことで気が楽になりました。油を落とすシャンプーを使っていたわけですけれど、乾癬だと逆効果だというのが分かったので。これは仕方がないということを周りの人にも言うことで気が楽になったということはあります。
		Confusion (4)	Categorized when participant reported complex negative feelings upon diagnosis.	Shocked by diagnosis (3)	"It was a shock. Because it would be bothersome to visit the hospital forever. It also costs money." -ID#10 やっぱりショックですね。ずっと通院するのも面倒くさいといえば面倒くさいというのもあるからですね。あとはお金もかかるというのも。
				Unfamilarity to disease (1)	I've never heard that disease name "psoriasis" before. When I saw the name, I was like, "What's this?" -ID#6 今まで聞いた名前じゃないですね、自分で「乾癬」という言葉が。その文字を見たときも、何かいやらしい、「なに、これ」って感じでしたね。
Future (5)	Concepts related to participants' opinion or idea related to their future.	Future expectation (3)	Concepts related to future expectation.	Willingness to continue treatment (3)	"After researching psoriasis on the internet and realized that there is no curative treatment and the only treatment is to apply medicine properly to prevent spreading, I concentrate on putting the medicine properly." -ID#3 ネットで乾癬を調べて、治療法もない、薬もちゃんとつけて広がらないようにする治療しかないことを認識してからは、薬をちゃんとつけないといけないとしか思わない。
		Future concerns (2)	Concepts related to future concerns.	Fear of future (2)	"I was worried about how long this would last, as it did not improve at all even if I continued to apply topical medicine." -ID#14 外用薬を塗り続けても全く改善しないというところが、これがいつまで続くのかという不安がありました。
Past (2)	Concepts related to participants' opinion or idea related to their past are categorized in this category.	Regret of past (2)	Concepts related to regret of past.	Interruption of treatment (1)	"I feel that if I had done it properly when I was younger, it may not have spread as much as it does now." -ID#3 若いときにきちんと（治療を）やっていれば、今のように広がることはなかったのかなという感じはします。
				Delay of switching treatment (1)	"Before getting this injection, doctor recommended me to take this. He told me that it would be less burdensome to me and maybe I would blame him for not recommending it earlier afterwards, and maybe he was right." -ID#9 この注射を受ける前のお医者さんに、これを受けたほうがいいよって。そのほうが負担も少なくなるしということを言われて、もしかしたら早く勧めてくれればよかったと言うかもしれないよとは言われていたのですが、そのとおりだったかもしれないです。
Basic mindset (1)	Patients' remarks on their feelings, idea and thoughts they have in interpersonal relatioship since disease onset.	Sensitive to other people's reaction (1)	Categorized when participants report their concerns over other people's reaction towards the disease	Stressed by attentions from others (1)	"On bad occaisions, I recognize being seen a lot from other people when I go outside, so I feel stress." -ID#2 ひどい日などは、外に出ると結構見られるときがあるので、そういったストレスはあります。
n: number of reports

## Sheet: Table S5_Def_Quo_Interpersonal
Table S5. Definitions of category and exemplar quotations: Impact on Interpersonal Relationships
Definitions of caterogries and sub-categories that were developed in the analysis of patients' reports related to "disease impact on patients' social dynamics" are summarized in below table. Exemplar quotations for each of the concepts are described in English and Japanese in the rightmost of the table.
Category (n)	Definition	Sub-category (n)	Definition	Concept (n)	Exemplar quotations (English/Japanese)
Feelings triggered by external cues (31)	Concepts related to the participants' feelings following perception of external cues. External cues include other people's attention, reactions, behaviors, thoughts and comments which the participant encountered in the process of interpersonal relationship.	People's attentions (30)	This concept is applied if the participant reported that they were seen by other people. It is oftend described at "starred", "gain attention", "looking at me".	Concerned with misunderstanding from others (9)	"I don't want to be perceived as infectious when others see me, so I avoid going to places where I have to share facility or utility with other people." -ID#10 やっぱり他人が見るとうつるようになるんではないかと見られるのが嫌なので、人と共同で入るようなところには行かない。
				Asked by people about the disease (8)	“It's very annoying to be seen and being asked "What is happening to your skin?" every time.” -ID#3 見られていちいち「どうしたの？」と聞かれるのがすごく煩わしい。
				Concerned about people's perceptions (7)	“I personally don't care about my symptoms, so I used to go everywhere including hot springs. However, I received negative feedback from my husband's co-worker, and I realized that I should pay more attention to what others think and step back a little. I've come to think that there are some people who are uncomfortable seeing my symptoms although they say nothing directly to me.” -ID#18 自分は気にしてな…
				Uncomfortable to attentions from others (6)	"I'm worried about people's eyes, and clothes, and I don't want to be naked so much." -ID#5 やはり人目が気になりますよね。後はやはり服とかも気になるし、あまり裸になりたくないです。
		Other's consideration (1)	This concept is applied if the participant report about other people's solicitude towards him/her.	Feel sorry for other's consideration (1)	"I feel sorry for making them uncomfortable or behave in a slightly different way." -ID#23 相手に遠慮させてしまうというか、少し違った対応をさせてしまっているというところが、自分としては心理的な負荷になっているというのがありますね。
Internal factors affecting interpersonal activities (12)	Concepts that describe patients' mental or psychological factors that impact tbeir motivation towards interpersonal activities.	Concerns for visible lesion (6)	Categorized when participants' expressed their concerns or negative feelings arising from the symptoms in the visible body area.	Hesitant showing the affected body part (4)	"I also go to a gym, but I also felt a little uncomfortable there for staining the equipment or showing off my body." -ID#14 スポーツジムにも通っているんですけれども、そこでもやっぱり器具が汚れたりとか、あと体を出すのがちょっと嫌だなという気持ちにはなっていましたね
				Embarrassed of lesion areas (2)	"It doesn't look good, and there were many red spots, so I thought I may perceived as little dirty." -ID#14 見た目がそうですし、赤い斑点が結構できていましたので、ちょっと汚いなと思われるんじゃないかなというのはありました。
		Passive attitude toward human relationship (6)	Categorized when participants report hesitancy or avoidance from other people due to disease.	Lack of motivation (4)	"If I have my illness in my mind, I may not have the energy to do so." -ID#9 病気のことが頭にあると、やはり気力が湧き上がらないということはありますよね。
				Avoidance from others (2)	"There were times when people look at me with suspicion I'm not contagious, and because of that, I've been an introvert during the bad times, and avoided interaction with people." -ID#18 やはりちょっと大丈夫なのかな、うつらないのかなという目線で見られることもありますし、その分、内向的な性格でずっとひどいときは来ていましたので、人と接点を持つのも避けていましたし。
Experienced interpersonal impacts (7)	Concepts that report the disease impact which was derived from real interpersonal experiences respondants had in life.	Family relationship (4)	Concepts related to feeling and thoughts the respondants' have for their family members after disease onset.	Feel sorry for inconvenience/additional burden due to disease (2)	“Our home gets dirty (due to desquamation), so I think I caused a nuisance or burden on my wife for cleaning.” -ID#14 （落屑で）家の中がやっぱり汚れてしまうので、そういうところで妻には迷惑というか負担も掛けたかなとは思っています。
				Feel sorry for bad appearance (1)	“I feel bad for my family, if my child is acknowledged for having a filthy father.” -ID#24 家族のことを考えると、あそこのお父さん汚らしいと思われるのも嫌だなというのはありました。
				Unable to fulfill family needs (1)	"I decline my kids' proposal for going to the park due to joint pain. I am also reluctant to attend meet-ups with my child's friend and their family due to symptoms in my head." -ID#24 特に子どもですが、公園に行きたいとか、出かけたいと言われるのですが、ちょっと（関節が）痛いから行けないとか。子どもの友達や、家族で付き合いがあるところも参加したくないとか、先ほどの頭の（症状で）。
		Relationship at workplace (2)	Concepts that describle the impact of disease towards interpersonal relationship in workplace.	Conflict due to misunderstanding of disease (1)	"I once argued with a co-worker who suspected that my psoriasis caused foods to spoil or mold when I was working part-time." -ID#23 以前そのバイト先では、乾癬のせいでものが腐ってしまったんじゃないか、カビてしまったんじゃないかという疑いをかけられて、一度けんかになってしまったというのがありましたね。
				Being distanced by misunderstandings about the disease (1)	"Sometimes people don't come close to me, and honestly, I have been told that it (my disease) is infectious." -ID#8 やはり近くに寄ってもらえないときもありますし、正直、うつると言われたことがあります。
		Friendship (1)	Concepts that describle the impact towards friendship respondants had after disease onset.	Became estranged from friends (1)	"The number of trips (with friends) has decreased, and we have become much more distant. I wish I could have gone a little more." -ID#9 （友人と旅行に行く）回数が減って、だいぶ縁遠くなりましたね。その頃、もう少し行ければよかったなとは思います。
n: number of reports

## Sheet: Table S6_Def_Quo_Life-course
Table S6. Definitions of category and exemplar quotations: Impact on Life Course Decision
Definitions of caterogries and sub-categories that were developed in the analysis of patients' reports related to "disease impact on patients' life course decisions" are summarized in below table. Exemplar quotations for each of the concepts are described in English and Japanese in the rightmost of the table.
Category (n)	Definition	Sub-category (n)	Definition	Concept (n)	Exemplar quotations (English/Japanese)
Family planning (3)	Concepts related to psoriasis and its treatment impact on having children.	Giving up for having (new) child (2)	Applied if the patient reported having given up having new children or siblings for various reasons, including physical, psychological, or social reasons related to PsO.	Giving up for financial reasons (1)	"As medical treatment costs a lot. So, it's difficult to have another new child (for financial reasons)." -ID#5 お金ですかね。やはり治療にかかってくるお金がもろに。やっぱりそっちに使ったりとか。（新しく子どもを）もうけることも難しいですよね。
				Concern of cumulative drug effect to the fetus (1)	"I had avoided teratogenic drugs until I was around 20 years old, but even though I had avoided them, I was not sure if I would be able to give birth to a healthy child because I was using a variety of drugs. So, if I get married, I can't have children even if my partner's family requests it, so I have to think about that and get married." -ID#18 20歳ごろまで催奇性問題のある薬は避けてきたんですけれども、いくら避けてきたとはいえ、いろいろな薬を…
		Interruption of medication (1)	Applied if the patient reported an interruption or change in psoriasis medication at the time of having children.	Interruption of teratogenic medicine (1)	"When there were no medicines for psoriasis, there was a vitamin preparation called Tigason, which I took because it would be effective for psoriasis, but I did not take it (when symptoms were severe) because it had a slight side effect of teratogenesis." -ID#19 薬が今のように乾癬治療薬がないころは、チガソンというビタミン製剤というのがあって、それは乾癬に効くだろうということで飲んだんですけど、それはちょっと副作用で異形成があるということで、ひどいときに飲まなかった。
Marriage (2)	Concepts related to psoriasis and its treatment impact on marriage.	Appearance issues (2)	Applied if the patient reported appearance issues upon marriage.	Appearance issues (2)	"Currently, I am thinking to start looking for a spouse after my appearance has improved to some extent." -ID#23 現状で考えたときには、やはりある程度全身も含めて乾癬の症状が落ち着いてからでなければ、あまり動けないのではないかなという感覚は今、考えとしてはありますね。
Education or employment (2)	Concepts related to psoriasis and its treatment impact on education or employment.	Lose interests/motivations (2)	Applied if the patient reported a loss/decrease in interest/motivation to consider better schooling or employment opportunities due to psoriasis symptoms and its treatment.	Lose interests/motivations for further education/employment (2)	"My symptoms were worst during the teen-age and twenties. So, whether it was entering high school, college, or getting a new job, I really didn't enjoy everyday life." 一番ひどい時期でしたので、高校進学にしても、大学進学、就職するかにしても本当に毎日が楽しくないんですよね。
n: number of reports

## Sheet: Table S7_Def_Quo_Imrovements
Table S7. Definitions of category and exemplar quotations: Improvements Brought by Treatment
Definitions of caterogries and sub-categories that were developed in the analysis of patients' reports related to "any improvements patients experienced after starting treatments" are summarized in below table. Exemplar quotations for each of the concepts are described in English and Japanese in the rightmost of the table.
Category (n)	Definition	Sub-category (n)	Definition	Concept (n)	Exemplar quotations (English/Japanese)
Lifestyle (12)	Concepts related to the improvement of life-style.	Improvement of preference of clothes (11)	Applied if the patient reported the improvement in clothing or grooming due to the treatment.	Able to wear half sleeve shirts (6)	"It was especially hot this summer, so I wore short sleeves." -ID#7 今年の夏は特別暑かったので、半袖を着ました
				Able to wear dark clothes (3)	"I couldn't wear black clothes that stood out (the scales on my head) but now I can wear those clothes because I am not concerned about it anymore." -ID#19 （頭の落屑に）気を使わなくなって黒い洋服というか、目立つようなのは着られなかったんですけど、そういうのを着れるようになりました。
				Able to wear white clothes (1)	"I could wear white shirtes when my symptoms are improved. In general, I wear black clothes as blood stains stand out in white clothes" （症状が）ましだなってときは、白いシャツを着れます。普段でも黒い服を選ばないと、白い服はすぐ血がうつったりして、それがめちゃ辛いんです 。
				Not concerned about scaling of skin (1)	"I was worried that my skin would scatter all over the place and stain other people's belongings, so I was glad that I am free from that concern." -ID#14 皮膚がいろんなところに飛び散って他の人の物を汚したりするところは気になっていたので、それがなくなったのが良かったですね。
		Improvement of sleep (1)	Applied if the patient reported the improvement of sleep condition due to the treatment.	Better sleep with no ointment (1)	"I used to have difficulty sleeping because I had to go to bed after applying (the medicine). Now that I don't have to do that anymore, I feel comfortable in my daily life." -ID#23 （薬を）塗った後に寝なきゃいけないというので、なかなか寝苦しかったりというのがあったのですが。そういうのがなくなったので、生活がしやすくなった感じがありますね。
Psychological (5)	Concepts related to the improvement of psycological status.	Positive changes to personality (2)	Applied if the patient reported the positive changes to personality due to the treatment.	Be extrovert (1)	"I think I've changed a lot from being an introvert to an extrovert, and I think that's my personality." -ID#18 内向的からだいぶ変わったと思います、性格も結構進んでいくタイプに、それが性格だったんだなと思いました。
				Be positive (1)	"I felt that the negative thinking caused by my illness (head symptoms) has changed to positive thinking like it was before I got sick." -ID#24 病気（頭部の症状）によってネガティブ思考になっていた部分が、病気する前のようなポジティブ思考に変化してきたなと感じました。
		Positive changes to basic mindset (2)	Applied if the patient reported the positive changes to basic mindset due to the treatment.	Less attention from people (2)	"I have redness on my arms, but thisseems to have reduced pretty well (due to the treatment). I am a little more relaxed about the question (from others) "What is happening to your skin?"" -ID#2 腕とかの紅斑がありますが、これは（治療のおかげで）結構薄くなっている感じで。（中略）「どうしたの？」という（他人からの）疑問に対しては少し緩和する感じです。
		Positive changes to future expectation (1)	Applied if the patient reported the positive changes to future expectation due to the treatment.	Motivated for higher (treatment) goal (1)	"Now that (my symptoms) have pretty much improved, I want to treat it completely. Back then, it was tolerable as long as it wasn't noticeable to some extent, but now I would like to make it (symptoms) to almost "nothing". So I am quite eager to try newly approved medicines." -ID#22 今だいぶ治まってきている状態で、やっぱり人間、欲が出るもので治したいって思いますよね。前まではある程度目立たなければいいやという状態から、今は（症状が）ほぼ出ない状態にしたいと思っています。なので、新たに承認された薬に挑戦したい気持…
Interpersonal (4)	Concepts related to the improvement of interpersonal relationship.	Positive changes to sociability (4)	Applied if the patient reported the positive changes to sociability due to the treatment.	Lower barrier for meetup/going out (3)	"As for my head, it no longer looks like dandruff, so I can go outside because it doesn't look so filthy." -ID#24 頭に関しては、ふけのようにつかなくなったので、見た目で不潔そうに見えないから外に出ようとは思えてきました。
				Better appearance with no ointment (1)	"I used to go outside with medicine on my face, but it didn't look good, (omission) Now that I don't have to do that anymore, I feel comfortable in my daily life." -ID#23 顔に薬を塗るというのも、塗ったまま外には出るんですけれども、それですと見た目があまりよろしくないといいますか、（中略）そういうのがなくなったので、生活がしやすくなった感じがありますね。
Social/Leisure (3)	Concepts related to the improvement of social/leisure activities.	Improvement of visit to Onsen/Pool/Sea (3)	Applied if the patient reported the person was able to go Onsen/Pool/Sea due to the treatment.	Able to go to Onsen/Pool/Sea (3)	"I didn't want to be seen, so I couldn't take my kids to sea before. I'm glad I was able to take my kids without worrying too much about that this year." -ID#11 私が見られるのが嫌で、前は海に子どもを連れて行ってあげられなかった。今年はあまり気にせず連れて行けたので良かった。
Treatment (2)	Concepts related to the improvement of treatment.	Improvement of treatment (2)	Applied if the patient reported an improvement or increased convenience in daily treatment.	Less burden of daily care (2)	"I have to apply ointment in the morning and evening, but it only requires a small amount, so it's a lot easier." -ID#9 朝晩、塗り薬を塗るわけなんですが、それが少しで済むものですから、すごく楽になっていますね。
Symptom (1)	Concepts related to the improvement of psoriasis symptoms with treatment.	Improvement of symptom (1)	Applied if the patient reported an improvement in psoriasis symptoms.	Feel free from symptom (1)	"It was so itchy and bothersome. (After treatment) the itchiness remains, but it's getting better." -ID#16 かゆかったりしてしんどかったので。かゆみもまだありますけど、治まってきているので楽になりましたね。
n: number of reports
